# Supplementary material for: Seasonal Dynamics of Fish Assemblages on Breakwaters and Natural Rocky Reefs in a Temperate Estuary: Consistent Assemblage Differences Driven by Sub-Adults
Source: PLoS One. 2013 Sep 26;8(9):e75790. doi: 10.1371/journal.pone.0075790 (PMC3784400; doi:10.1371/journal.pone.0075790)
Supplement: Table S1 — Data used for multivariate comparisons of fish assemblages between seasons, reef types and sites. Values are numbers of individuals per transect. (XLSX) [file pone.0075790.s001.xlsx]

## Sheet: Table S1
Season	Reef type	Site	Abudefduf bengalensis	Abudefduf sexfasciatus	Abudefduf vaigiensis	Acanthopagrus australis	Achoerodus viridis	Ambassis jacksoniensis	Anoplocapros inermis	Aplodactylus lophodon	Atherinomorus vaigiensis	Atypichthys strigatus	Brachaluteres jacksonianus	Centropogon australis	Cheilodactylus fuscus	Cheilodactylus gibbosus	Chironemus marmoratus	Chromis hypsilepis	Dicotylichthys punctulatus	Dinolestes lewini	Enoplosus armatus	Eupetrichthys angustipes	Gerres subfasciatus	Girella elevata	Girella tricuspidata	Kyphosus sydneyanus	Microcanthus strigatus	Notolabrus gymnogenis	Parma microlepis	Parupeneus spilurus	Pempheris compressa	Pictilabrus laticlavius	Platycephalus fuscus	Prionurus microlepidotus	Pseudolabrus guentheri	Schuettea scalaripinnis	Scorpis lineolata	Tetractenos glaber	Torquigener pleurogramma	Trachinops taeniatus	Trachurus novaezelandiae
Winter 2009	Breakwater	B1	0	0	0	0	0	0	0	0	0	2	1	0	0	0	0	0	0	0	0	0	0	0	0	0	0	0	0	0	0	0	0	0	0	0	8	0	0	0	0
Winter 2009	Breakwater	B1	0	0	0	0	0	0	0	0	0	2	1	0	0	0	0	0	0	0	0	0	0	0	0	0	0	0	0	0	0	0	0	0	0	0	19	0	0	1	0
Winter 2009	Breakwater	B1	0	0	0	0	0	0	0	0	0	14	0	0	0	0	0	0	0	0	0	0	0	0	0	0	1	0	0	0	0	0	0	0	0	0	12	0	0	0	0
Winter 2009	Breakwater	B1	0	0	0	0	0	2	0	0	0	3	1	0	0	0	4	0	0	0	0	0	0	0	1	0	0	0	0	0	0	0	0	1	0	0	170	1	0	0	0
Winter 2009	Breakwater	B1	0	0	0	0	0	0	0	0	0	39	0	0	2	0	1	0	0	0	0	0	0	0	1	0	1	0	0	0	0	0	0	0	0	0	120	0	0	0	0
Winter 2009	Breakwater	B1	0	0	0	0	0	0	0	0	0	23	0	0	1	0	3	0	0	0	0	4	0	0	0	0	0	1	0	0	0	0	0	0	1	0	303	0	0	0	0
Winter 2009	Breakwater	B2	0	0	0	0	0	0	0	0	0	0	0	0	0	0	3	0	0	0	0	0	0	0	0	0	0	0	0	0	0	0	0	0	0	10	10	0	0	0	0
Winter 2009	Breakwater	B2	0	0	0	0	0	0	0	0	0	2	0	0	0	0	0	0	0	0	0	0	0	0	0	0	0	0	0	0	0	0	0	0	0	0	1	0	0	3	0
Winter 2009	Breakwater	B2	0	0	0	0	0	0	0	0	0	13	0	0	0	0	4	0	0	0	0	0	0	0	1	0	0	0	0	0	0	0	0	0	1	2	150	0	0	1	0
Winter 2009	Breakwater	B2	0	0	0	0	0	0	0	0	0	10	0	0	0	0	1	0	0	0	1	0	0	0	3	0	0	0	0	0	0	0	0	0	1	0	78	0	0	18	0
Winter 2009	Breakwater	B2	0	0	0	0	1	0	0	1	0	2	0	0	4	0	6	0	0	0	0	0	0	0	0	0	0	0	0	0	0	0	0	0	1	0	94	1	0	0	0
Winter 2009	Breakwater	B2	0	0	0	0	2	0	0	0	0	21	0	0	1	0	7	1	0	0	0	0	0	0	0	0	1	0	0	0	7	1	0	1	2	0	138	0	0	55	0
Winter 2009	Rocky Reef	R1	0	0	0	0	0	0	0	0	0	0	0	0	0	0	0	0	0	0	0	0	0	0	0	0	2	0	0	0	0	0	0	0	0	0	6	0	0	0	0
Winter 2009	Rocky Reef	R1	0	0	0	0	0	0	0	0	0	0	0	0	0	0	1	0	0	0	0	0	0	0	0	0	0	0	0	0	0	0	0	0	0	0	0	0	0	0	0
Winter 2009	Rocky Reef	R1	0	0	0	0	0	0	0	0	0	0	0	0	0	0	1	0	0	0	0	0	0	0	0	0	0	0	0	0	0	0	0	0	0	0	1	0	0	0	0
Winter 2009	Rocky Reef	R1	0	0	0	0	0	0	0	0	0	9	0	0	0	0	1	0	0	0	0	0	0	0	0	0	1	0	0	0	0	0	0	0	0	0	210	0	0	0	0
Winter 2009	Rocky Reef	R1	0	0	0	0	0	0	0	0	0	0	1	0	0	0	2	0	0	0	0	0	0	0	0	0	0	0	0	0	0	0	0	0	0	0	1	0	0	0	0
Winter 2009	Rocky Reef	R1	0	0	0	0	0	0	0	0	0	0	0	0	0	0	0	0	0	0	0	0	0	0	0	0	0	0	0	0	0	0	0	0	0	0	0	0	0	0	0
Winter 2009	Rocky Reef	R1	0	0	0	0	0	0	0	0	0	0	0	0	1	0	0	0	0	0	0	0	0	0	0	0	0	0	0	0	0	0	0	0	0	0	170	0	0	0	0
Winter 2009	Rocky Reef	R1	0	0	0	0	0	0	0	0	0	0	0	0	1	0	0	0	0	0	0	0	0	0	0	0	0	0	0	0	0	0	0	0	0	0	85	0	0	2	0
Winter 2009	Rocky Reef	R1	0	0	0	0	0	0	0	0	0	17	0	0	0	0	0	0	0	0	0	0	0	0	0	0	0	0	0	0	0	0	0	0	0	0	19	0	0	0	0
Winter 2009	Rocky Reef	R1	0	0	0	0	0	0	0	0	0	0	0	0	0	0	0	0	0	0	0	0	0	0	0	0	0	0	0	0	0	0	0	0	0	0	0	0	0	0	0
Winter 2009	Rocky Reef	R1	0	0	0	0	0	0	0	0	0	11	0	0	0	0	0	0	0	0	0	0	0	0	4	0	0	0	0	0	0	0	0	0	0	0	0	0	0	0	0
Winter 2009	Rocky Reef	R1	0	0	0	0	0	0	0	0	0	0	0	0	0	0	3	0	0	0	0	0	0	0	0	0	0	0	0	0	0	0	0	0	0	0	0	0	0	1	0
Winter 2009	Rocky Reef	R2	0	0	0	0	0	0	0	0	0	0	0	0	0	0	0	0	0	0	0	0	0	0	0	0	0	0	0	0	0	0	0	0	0	0	0	0	0	0	0
Winter 2009	Rocky Reef	R2	0	0	0	0	0	0	0	0	0	0	0	0	0	0	0	0	0	0	0	0	0	0	0	0	4	0	0	0	0	0	0	0	0	0	0	2	0	0	0
Winter 2009	Rocky Reef	R2	0	0	0	0	0	0	0	0	0	0	0	0	0	0	0	0	0	0	0	0	0	0	0	0	0	0	0	0	0	0	0	0	0	0	0	0	0	0	0
Winter 2009	Rocky Reef	R2	0	0	0	0	0	0	0	0	0	0	0	0	0	0	0	0	0	0	0	0	0	0	0	0	2	0	0	0	0	0	0	0	0	0	0	0	0	0	0
Winter 2009	Rocky Reef	R2	0	0	0	0	0	0	0	0	0	0	0	0	0	0	0	0	0	0	0	0	0	0	0	0	0	0	0	0	0	0	0	0	0	0	62	0	0	0	0
Winter 2009	Rocky Reef	R2	0	0	0	0	0	0	0	0	0	25	0	0	0	0	0	0	0	0	0	0	0	0	0	0	2	0	0	0	0	0	0	0	0	0	2	2	0	0	0
Winter 2009	Rocky Reef	R2	0	0	0	0	1	0	0	0	0	0	0	0	0	0	0	0	0	0	0	0	0	0	0	0	0	0	0	0	0	0	0	0	0	0	0	0	0	0	0
Winter 2009	Rocky Reef	R2	0	0	0	0	0	0	0	0	0	0	0	0	0	0	0	0	0	0	0	0	0	0	0	0	0	0	0	0	0	1	0	0	0	0	22	0	0	0	0
Winter 2009	Rocky Reef	R2	0	0	0	0	0	0	0	0	0	0	0	0	0	0	0	0	0	0	0	0	0	0	0	0	0	0	0	0	0	0	1	0	0	0	25	0	0	0	0
Winter 2009	Rocky Reef	R2	0	0	0	0	0	0	0	0	0	38	0	0	0	0	0	0	0	0	0	0	0	0	0	0	1	0	0	0	0	1	0	0	0	0	18	1	0	0	0
Winter 2009	Rocky Reef	R2	0	0	0	0	0	0	1	0	0	0	0	0	0	0	0	0	0	0	0	1	0	0	0	0	1	1	0	0	0	0	0	0	0	0	8	0	0	0	0
Winter 2009	Rocky Reef	R2	0	0	0	0	3	0	0	0	0	10	1	0	1	0	0	0	0	0	0	1	0	6	0	0	0	1	0	0	0	2	0	0	0	0	17	0	0	0	0
Spring 2009	Breakwater	B1	0	0	0	0	0	6	1	1	0	1	0	0	1	0	1	0	0	0	0	0	0	1	1	0	0	1	0	0	0	0	0	0	0	0	61	1	0	0	0
Spring 2009	Breakwater	B1	0	0	0	0	0	9	0	0	0	16	0	0	0	0	0	0	0	0	0	0	0	0	0	0	0	4	0	2	0	0	0	2	0	0	207	0	0	26	0
Spring 2009	Breakwater	B2	0	0	0	0	0	0	0	0	0	73	0	0	1	0	6	0	0	0	1	0	0	0	0	0	0	0	0	0	0	0	0	0	0	0	45	0	0	4	0
Spring 2009	Breakwater	B2	0	0	0	0	1	0	0	0	0	25	0	0	4	0	2	0	1	0	0	0	0	0	0	0	0	1	0	0	0	1	0	1	0	0	92	0	0	13	0
Spring 2009	Rocky Reef	R1	0	0	0	0	0	0	0	0	0	0	0	0	1	0	0	0	0	0	0	0	0	0	0	0	0	0	0	0	0	0	0	0	0	0	7	0	0	0	0
Spring 2009	Rocky Reef	R1	0	0	0	0	0	0	0	0	0	25	0	0	0	0	0	0	0	0	0	0	0	0	0	0	0	0	0	0	0	0	0	0	0	0	1	0	0	1	0
Spring 2009	Rocky Reef	R1	0	0	0	1	0	0	0	0	0	0	0	0	0	0	0	0	0	0	0	0	0	0	0	0	0	0	0	0	0	0	0	0	0	0	1	0	1	3	0
Spring 2009	Rocky Reef	R1	0	0	0	0	0	0	0	0	0	30	0	0	1	0	0	0	0	0	0	0	0	0	0	0	0	0	0	0	0	0	0	0	0	0	15	0	0	0	0
Spring 2009	Rocky Reef	R2	0	0	0	0	0	1	0	0	0	0	0	0	0	0	0	0	0	0	0	0	0	0	0	0	0	0	0	0	0	0	0	0	0	0	110	0	0	2	0
Spring 2009	Rocky Reef	R2	0	0	0	0	0	0	0	0	0	12	0	0	2	0	1	0	0	0	0	0	0	8	0	0	1	0	0	0	0	0	0	0	0	0	77	0	0	0	0
Spring 2009	Rocky Reef	R2	0	0	0	0	1	0	0	0	0	1	0	0	0	0	0	0	0	0	0	1	0	0	0	0	0	1	0	0	0	2	0	0	0	0	6	0	0	1	0
Spring 2009	Rocky Reef	R2	0	0	0	0	0	0	0	0	0	5	0	0	0	0	0	0	0	0	0	0	0	0	0	0	0	0	0	0	0	0	0	0	0	0	1	0	0	6	0
Summer 2010	Breakwater	B1	0	0	0	0	0	0	0	1	0	4	2	0	2	0	3	0	0	0	0	0	0	0	1	0	1	1	0	0	0	2	0	1	0	0	40	0	10	0	0
Summer 2010	Breakwater	B1	0	0	0	0	1	0	0	1	0	139	0	0	2	0	1	0	0	0	0	0	0	0	0	0	0	0	0	0	0	1	0	1	0	0	0	1	1	61	0
Summer 2010	Breakwater	B1	0	0	0	0	0	0	0	0	0	5	0	0	1	0	3	0	0	0	0	0	0	4	0	0	1	0	0	0	0	0	0	0	0	0	23	0	0	0	0
Summer 2010	Breakwater	B1	0	3	1	0	0	0	0	0	0	19	0	0	0	0	0	0	0	0	0	0	0	0	0	0	0	0	0	0	0	0	0	1	0	0	28	1	0	4	0
Summer 2010	Breakwater	B2	0	0	0	0	1	0	0	0	0	29	0	0	0	0	1	0	0	0	0	0	0	0	1	0	0	0	0	0	0	0	0	0	0	0	20	0	0	0	0
Summer 2010	Breakwater	B2	0	0	0	0	0	0	0	0	0	140	0	0	1	0	0	0	0	0	0	0	0	0	2	0	0	0	0	0	0	0	0	1	0	0	17	1	1	0	0
Summer 2010	Breakwater	B2	0	0	0	0	0	0	0	0	0	8	1	0	0	0	2	0	0	0	0	0	3	0	1	0	0	0	0	0	0	0	0	0	0	0	14	0	0	0	0
Summer 2010	Breakwater	B2	0	0	0	0	0	0	0	1	0	17	0	0	0	0	0	0	0	0	0	0	0	0	0	0	0	0	1	0	16	1	0	1	0	0	23	0	0	3	0
Summer 2010	Rocky Reef	R1	0	0	0	0	0	0	0	0	0	8	0	0	0	0	0	0	0	0	0	0	0	0	2	0	0	0	0	0	0	0	0	0	0	0	16	0	0	0	0
Summer 2010	Rocky Reef	R1	0	0	0	0	0	0	0	0	0	5	1	0	1	0	0	0	0	0	0	0	0	2	0	0	0	0	0	0	0	0	0	0	0	0	12	0	0	0	0
Summer 2010	Rocky Reef	R1	0	0	0	0	1	0	0	2	0	10	0	0	1	0	4	0	0	0	0	0	0	3	0	0	0	0	0	0	0	0	0	0	0	0	20	0	4	6	0
Summer 2010	Rocky Reef	R1	0	0	0	0	0	0	0	0	0	15	0	0	1	0	0	0	0	0	0	0	0	0	15	0	0	0	0	0	0	0	0	0	0	0	6	0	4	0	0
Summer 2010	Rocky Reef	R1	0	0	0	3	1	0	0	0	0	2	1	0	0	0	0	0	0	0	0	0	1	0	0	0	1	0	0	0	0	0	0	0	0	0	18	0	2	0	0
Summer 2010	Rocky Reef	R1	0	0	0	1	0	0	0	0	0	3	0	0	1	0	0	0	0	0	0	0	0	0	0	0	1	0	0	0	0	0	0	0	0	0	10	0	0	0	0
Summer 2010	Rocky Reef	R1	0	0	0	0	0	0	0	3	0	16	0	0	3	0	1	0	0	1	0	0	1	5	0	0	0	0	0	0	0	0	0	0	0	11	32	0	1	0	0
Summer 2010	Rocky Reef	R1	0	0	0	6	0	0	0	0	0	0	0	0	0	0	0	0	0	0	0	0	4	0	0	0	0	0	0	0	0	0	0	0	0	0	4	0	11	0	0
Summer 2010	Rocky Reef	R2	0	0	0	0	0	0	0	0	0	7	0	0	0	0	0	0	0	0	0	0	0	0	0	0	0	0	0	0	0	0	0	0	0	0	8	0	0	0	0
Summer 2010	Rocky Reef	R2	0	0	0	3	0	0	0	0	0	0	0	0	0	0	0	0	0	0	0	0	1	0	1	0	2	0	0	0	0	0	0	2	0	0	0	0	0	0	0
Summer 2010	Rocky Reef	R2	0	0	0	0	0	0	0	1	0	0	0	0	0	0	0	0	0	0	0	0	0	1	1	0	0	0	0	0	0	0	0	0	0	0	1	0	0	0	0
Summer 2010	Rocky Reef	R2	0	0	0	2	0	0	0	0	0	7	0	0	4	0	0	0	0	0	0	1	1	0	0	0	0	0	1	1	0	0	0	1	0	0	3	0	0	0	0
Summer 2010	Rocky Reef	R2	1	0	4	0	0	0	0	0	0	10	2	0	1	0	0	1	0	0	0	0	0	0	0	0	1	0	2	0	2	0	0	0	0	0	6	0	0	0	0
Summer 2010	Rocky Reef	R2	0	0	0	0	0	0	0	0	0	1	0	0	0	0	0	0	0	0	0	0	3	10	0	0	8	0	0	0	0	0	0	0	0	0	2	3	0	0	0
Summer 2010	Rocky Reef	R2	0	0	0	0	0	0	0	0	0	3	0	0	1	0	0	0	0	0	0	0	0	3	0	0	0	0	0	0	0	0	0	0	0	0	4	0	0	0	0
Summer 2010	Rocky Reef	R2	0	0	0	0	0	0	0	0	0	7	0	0	1	0	0	0	0	0	0	1	1	0	0	0	0	0	0	0	0	0	0	0	0	0	7	0	0	0	0
Autumn 2010	Breakwater	B1	0	1	2	0	0	0	0	1	0	15	1	0	2	0	1	0	0	0	0	0	0	3	0	0	0	0	0	5	15	0	0	0	0	0	17	0	0	0	15
Autumn 2010	Breakwater	B1	0	0	1	1	0	0	0	1	0	126	1	0	2	1	3	1	0	0	0	0	0	0	5	0	3	0	1	0	84	1	0	1	0	22	61	0	0	143	20
Autumn 2010	Breakwater	B1	0	0	0	0	0	0	0	0	1	4	0	0	0	0	0	0	0	0	0	0	0	3	0	0	0	0	0	0	6	0	0	0	0	36	5	0	0	0	0
Autumn 2010	Breakwater	B1	0	0	2	0	0	0	0	1	0	35	1	0	0	0	2	0	0	0	0	0	0	0	3	0	0	0	0	1	0	0	0	5	0	10	47	0	1	7	0
Autumn 2010	Breakwater	B2	0	0	1	0	0	1	0	0	0	22	0	0	0	0	1	0	0	0	3	0	0	0	1	0	0	0	0	13	5	1	0	0	0	12	52	2	0	0	10
Autumn 2010	Breakwater	B2	0	0	3	0	1	0	0	0	8	48	0	0	1	0	1	0	0	0	0	0	0	0	4	0	1	1	0	31	31	0	0	2	0	50	44	4	2	15	10
Autumn 2010	Breakwater	B2	0	0	2	0	0	0	0	0	0	4	1	0	0	0	2	0	0	0	0	0	0	0	0	0	0	0	0	22	0	0	0	1	0	0	20	0	0	0	0
Autumn 2010	Breakwater	B2	0	0	0	0	1	0	0	0	0	13	0	0	0	0	0	0	0	0	0	0	0	0	1	0	2	0	0	13	6	0	0	4	1	0	40	1	0	0	10
Autumn 2010	Rocky Reef	R1	0	0	0	0	0	0	0	1	0	2	0	0	0	0	0	0	0	0	0	1	0	0	0	0	0	0	0	6	0	0	0	0	0	0	9	0	0	12	0
Autumn 2010	Rocky Reef	R1	0	0	1	2	0	0	0	1	0	4	0	0	1	0	0	0	0	0	0	0	0	5	0	0	0	0	0	10	0	0	0	0	0	0	12	0	2	0	0
Autumn 2010	Rocky Reef	R1	0	0	0	4	0	0	0	2	0	1	0	0	1	0	4	0	0	0	0	0	0	15	1	0	0	0	0	0	0	0	0	0	0	0	1	0	8	0	0
Autumn 2010	Rocky Reef	R1	0	0	0	2	0	0	0	0	0	0	1	0	1	1	0	0	0	0	0	0	2	0	1	0	0	0	0	0	0	0	0	0	0	0	0	0	14	0	0
Autumn 2010	Rocky Reef	R1	0	0	0	2	0	0	0	0	0	3	0	0	0	0	0	0	0	0	0	0	0	1	0	0	0	0	0	1	0	0	0	0	0	8	1	1	0	0	0
Autumn 2010	Rocky Reef	R1	0	0	0	2	0	0	0	0	12	0	0	0	0	0	0	0	0	0	0	0	0	4	0	0	0	0	0	0	0	0	0	0	0	0	0	1	0	0	0
Autumn 2010	Rocky Reef	R1	0	0	0	1	0	0	0	1	0	0	0	0	0	0	2	0	0	0	0	0	0	8	1	0	0	0	0	7	0	0	0	1	0	0	2	0	0	0	0
Autumn 2010	Rocky Reef	R1	0	0	0	3	0	0	0	0	0	0	0	0	1	0	0	0	0	0	0	0	0	0	0	0	0	0	0	3	0	0	0	0	0	0	11	0	0	0	0
Autumn 2010	Rocky Reef	R2	3	0	1	0	0	0	1	0	0	1	1	0	0	0	0	1	0	0	0	0	0	0	0	0	4	0	1	0	0	0	0	3	0	0	3	4	0	0	0
Autumn 2010	Rocky Reef	R2	0	0	0	1	0	0	0	2	0	0	0	0	0	0	0	0	0	0	0	0	1	30	0	0	0	0	0	1	0	0	0	0	0	0	25	0	0	0	0
Autumn 2010	Rocky Reef	R2	0	0	0	0	0	0	0	0	0	1	0	0	1	0	0	0	0	0	0	1	1	22	3	0	1	0	0	0	0	0	0	0	0	0	5	0	0	0	0
Autumn 2010	Rocky Reef	R2	0	0	0	1	0	0	1	2	0	6	0	0	0	0	1	0	0	0	0	1	0	7	0	0	1	1	0	0	0	0	0	0	0	0	0	0	0	0	0
Autumn 2010	Rocky Reef	R2	3	2	0	0	0	0	0	0	0	2	2	0	0	0	0	0	0	0	0	0	0	0	0	0	2	0	1	14	3	1	0	3	0	0	3	12	0	0	0
Autumn 2010	Rocky Reef	R2	0	0	0	0	0	0	0	0	0	0	1	0	0	0	0	0	0	0	0	0	0	9	0	0	3	0	0	0	0	0	0	0	0	12	1	9	0	0	0
Autumn 2010	Rocky Reef	R2	0	0	0	0	0	0	0	0	0	4	0	0	0	0	0	0	0	0	0	0	2	0	0	0	0	0	0	0	0	1	0	1	0	0	6	0	0	0	0
Autumn 2010	Rocky Reef	R2	0	0	0	0	0	0	0	0	0	25	0	0	0	0	0	0	0	0	0	0	0	0	1	0	0	1	0	0	0	0	0	0	0	0	1	0	0	2	0
Winter 2010	Breakwater	B1	0	0	0	0	0	0	0	0	0	3	0	0	0	0	0	0	0	0	0	0	0	0	0	0	8	0	0	0	0	0	0	0	0	1	35	0	0	0	0
Winter 2010	Breakwater	B1	0	0	1	0	0	0	0	0	0	34	0	0	0	0	0	0	0	0	0	0	0	8	6	0	0	0	0	0	17	0	0	0	0	38	127	0	0	0	0
Winter 2010	Breakwater	B1	0	0	0	0	0	0	0	1	0	0	0	0	2	0	2	0	0	0	0	0	0	0	1	0	1	0	0	0	0	0	0	0	0	0	117	0	0	0	0
Winter 2010	Breakwater	B1	0	0	0	0	2	0	0	5	0	2	0	0	4	0	5	0	0	1	0	0	0	0	10	0	0	0	1	0	0	0	0	0	0	17	98	0	0	0	0
Winter 2010	Breakwater	B1	0	0	0	0	0	0	0	0	0	38	0	0	0	0	2	0	0	0	0	0	0	0	2	0	0	0	0	0	0	0	0	0	0	0	2	0	0	0	0
Winter 2010	Breakwater	B1	0	0	0	0	1	0	0	1	0	102	0	0	1	0	5	0	0	0	0	0	0	0	1	0	0	0	0	0	9	0	0	0	0	12	141	0	0	0	0
Winter 2010	Breakwater	B2	0	0	0	0	1	0	0	0	0	20	0	0	0	0	0	0	0	0	0	0	0	0	0	0	1	0	0	0	1	0	0	0	0	0	23	0	0	0	0
Winter 2010	Breakwater	B2	0	0	1	0	1	0	0	0	0	7	0	0	0	0	0	0	0	0	0	0	0	0	1	0	1	0	0	0	0	0	0	0	1	1	50	1	0	31	0
Winter 2010	Breakwater	B2	0	0	0	0	0	2	0	0	0	10	0	0	2	0	2	0	0	0	0	0	0	0	1	0	1	0	0	0	0	0	0	0	0	0	12	0	0	0	0
Winter 2010	Breakwater	B2	0	0	0	0	2	0	0	0	0	38	0	0	0	0	1	0	0	0	0	0	0	0	6	0	0	0	0	0	3	0	0	0	1	0	51	0	1	14	0
Winter 2010	Breakwater	B2	0	0	0	0	0	0	0	0	0	31	0	0	0	0	0	0	0	0	0	0	0	0	1	0	0	0	0	0	0	0	0	0	0	0	61	0	0	0	0
Winter 2010	Breakwater	B2	0	0	0	0	2	0	0	1	0	130	0	0	2	0	2	0	0	0	0	0	0	0	1	0	0	0	0	0	0	0	0	0	0	1	123	0	0	19	0
Winter 2010	Rocky Reef	R1	0	0	0	0	0	0	0	0	0	12	0	0	0	0	0	0	0	0	0	0	0	0	2	0	1	0	0	0	0	0	0	0	0	0	45	0	0	0	0
Winter 2010	Rocky Reef	R1	0	0	0	0	0	0	0	0	0	0	0	0	0	0	0	0	0	0	0	0	0	0	0	0	0	0	0	0	0	0	0	0	0	0	1	0	0	0	0
Winter 2010	Rocky Reef	R1	0	0	0	0	0	0	0	1	50	0	0	0	0	0	0	0	0	0	0	0	0	0	3	0	0	0	0	0	0	0	0	0	0	0	0	0	0	0	0
Winter 2010	Rocky Reef	R1	0	0	0	0	0	0	0	0	0	0	0	0	0	0	0	0	0	0	0	0	0	0	18	0	0	0	0	0	0	0	0	0	0	0	5	2	0	0	0
Winter 2010	Rocky Reef	R1	0	0	0	0	0	0	0	0	0	0	0	0	0	0	0	0	0	0	0	0	0	0	1	0	0	0	0	0	0	0	0	0	0	0	15	0	0	0	0
Winter 2010	Rocky Reef	R1	0	0	0	0	0	0	0	0	0	14	0	0	0	0	0	0	0	0	0	0	0	0	0	0	0	0	0	0	0	0	0	0	0	0	26	0	0	0	0
Winter 2010	Rocky Reef	R1	0	0	0	1	0	0	0	1	80	0	0	0	0	0	0	0	0	0	0	0	0	0	30	0	0	0	0	0	0	0	0	0	0	0	0	0	0	0	0
Winter 2010	Rocky Reef	R1	0	0	0	0	0	0	0	0	0	0	0	0	0	0	0	0	0	0	0	0	0	0	27	0	0	0	0	0	0	0	0	0	0	0	2	2	0	0	0
Winter 2010	Rocky Reef	R1	0	0	0	0	0	0	0	0	0	4	0	0	0	0	0	0	0	0	0	0	0	0	0	0	0	0	0	0	0	0	0	0	0	0	50	0	0	0	0
Winter 2010	Rocky Reef	R1	0	0	0	0	0	0	0	0	0	0	0	0	0	0	0	0	0	0	0	0	0	0	1	0	0	0	0	0	0	0	0	0	0	0	38	0	0	0	0
Winter 2010	Rocky Reef	R1	0	0	0	0	0	0	0	0	0	70	0	0	0	0	0	0	0	0	0	0	0	0	15	0	0	0	0	0	0	0	0	0	0	1	15	0	0	0	0
Winter 2010	Rocky Reef	R1	0	0	0	0	0	0	0	0	0	21	0	0	0	0	0	0	0	0	0	0	0	0	10	0	0	0	0	0	0	0	0	0	0	0	60	0	0	0	0
Winter 2010	Rocky Reef	R2	0	0	0	0	0	0	0	1	0	0	0	0	0	0	0	0	0	0	0	0	0	0	1	0	0	0	0	0	0	0	0	0	0	0	15	0	0	0	0
Winter 2010	Rocky Reef	R2	0	0	0	0	0	0	0	0	0	5	0	0	0	0	0	0	0	0	0	0	0	5	0	0	1	0	0	0	0	0	0	0	0	0	0	3	0	0	0
Winter 2010	Rocky Reef	R2	0	0	0	0	0	0	0	2	0	0	0	0	0	0	0	0	0	0	0	0	0	0	3	0	1	0	0	0	0	0	0	0	0	0	1	0	0	0	0
Winter 2010	Rocky Reef	R2	0	0	0	0	0	0	0	0	0	3	0	0	0	0	1	0	0	0	0	0	0	0	0	0	0	0	0	0	7	0	0	0	0	0	6	0	0	0	0
Winter 2010	Rocky Reef	R2	0	0	0	0	0	0	0	0	0	0	0	1	0	0	0	0	0	1	0	0	0	0	0	0	16	0	0	0	0	0	0	0	0	0	3	0	0	0	0
Winter 2010	Rocky Reef	R2	0	0	0	0	0	0	0	1	0	60	0	0	0	0	0	0	0	0	0	0	0	13	1	0	0	0	0	0	0	0	0	0	0	0	0	0	0	0	0
Winter 2010	Rocky Reef	R2	0	0	0	0	1	0	0	0	0	0	0	0	0	0	1	0	0	0	0	0	0	0	1	0	3	0	0	0	0	0	0	0	0	0	0	0	0	0	0
Winter 2010	Rocky Reef	R2	0	0	0	0	0	0	0	0	0	0	0	0	0	0	1	0	0	0	0	0	0	0	0	0	0	3	0	0	0	0	0	0	0	0	0	0	0	7	0
Winter 2010	Rocky Reef	R2	0	0	0	0	0	0	0	0	0	0	0	0	0	0	0	0	0	0	0	1	0	0	1	0	0	0	0	0	0	0	0	0	0	0	19	0	0	0	0
Winter 2010	Rocky Reef	R2	0	0	0	0	0	0	0	0	0	101	0	0	0	0	0	0	0	0	0	0	0	25	2	0	0	0	0	0	0	0	0	0	0	0	0	0	0	0	0
Winter 2010	Rocky Reef	R2	0	0	0	0	0	0	0	0	0	0	0	0	0	0	0	0	0	0	0	0	0	0	0	0	0	0	0	0	0	0	0	0	0	0	1	0	0	0	0
Winter 2010	Rocky Reef	R2	0	0	0	0	0	0	0	0	0	0	0	0	0	0	2	0	0	0	0	0	0	0	1	0	0	0	0	0	0	0	0	0	0	0	5	0	0	4	0
Spring 2010	Breakwater	B1	0	0	0	0	0	0	0	0	0	2	0	0	1	0	0	0	0	0	0	0	0	0	0	0	0	0	0	0	0	0	0	0	0	0	50	0	0	0	0
Spring 2010	Breakwater	B1	0	0	0	0	0	0	0	1	0	154	0	0	1	0	3	0	0	0	0	0	0	0	1	0	0	0	0	0	0	1	0	1	0	0	66	1	0	1	0
Spring 2010	Breakwater	B1	0	0	0	0	0	1	0	0	0	0	0	0	0	0	1	0	0	0	0	0	0	0	0	0	0	0	0	0	0	0	0	0	0	0	38	0	0	0	0
Spring 2010	Breakwater	B1	0	0	0	0	0	2	0	0	0	26	0	0	0	0	1	0	0	0	0	0	0	0	1	0	0	0	0	0	0	0	0	0	0	0	122	0	0	0	0
Spring 2010	Breakwater	B1	0	0	0	0	0	200	0	0	0	6	0	0	0	0	1	0	0	0	0	0	0	0	0	0	1	0	0	0	0	0	0	0	0	0	93	0	0	0	0
Spring 2010	Breakwater	B1	0	0	0	0	0	0	0	0	0	128	0	0	0	0	5	0	0	0	0	0	0	5	1	0	0	0	0	2	0	0	0	1	0	0	89	2	0	0	0
Spring 2010	Breakwater	B2	0	0	0	0	0	0	0	1	0	102	0	0	0	0	1	0	0	0	0	0	0	0	0	0	0	0	0	0	0	0	0	0	0	0	61	4	0	1	0
Spring 2010	Breakwater	B2	0	0	0	0	0	0	0	3	0	40	0	0	4	0	0	0	0	0	0	0	0	0	1	0	0	0	0	0	0	0	0	1	3	0	64	0	0	0	0
Spring 2010	Breakwater	B2	0	0	0	0	0	1	0	0	0	26	0	0	0	0	0	0	0	0	0	0	0	0	0	0	1	0	0	0	0	0	0	0	0	0	29	0	0	0	0
Spring 2010	Breakwater	B2	0	0	0	0	0	0	0	1	0	37	0	0	1	0	2	0	0	0	0	0	0	0	0	0	0	0	0	0	0	0	0	0	0	0	54	0	0	2	0
Spring 2010	Breakwater	B2	0	0	0	0	1	0	0	0	0	9	0	0	0	0	3	0	0	0	0	0	0	0	1	0	0	0	0	0	0	0	0	0	0	0	6	0	0	0	0
Spring 2010	Breakwater	B2	0	0	0	0	0	1	0	1	0	48	0	0	0	0	0	0	0	0	0	0	0	0	3	0	0	0	0	0	0	0	0	1	0	0	13	0	0	1	0
Spring 2010	Rocky Reef	R1	0	0	0	0	0	0	0	0	0	18	0	0	2	0	0	0	0	0	0	0	0	3	0	0	0	0	0	0	0	0	0	0	0	0	49	0	0	0	0
Spring 2010	Rocky Reef	R1	0	0	0	0	0	0	0	0	0	0	0	0	0	0	0	0	0	0	0	0	0	7	0	0	0	0	0	0	0	0	0	0	0	0	87	0	0	0	0
Spring 2010	Rocky Reef	R1	0	0	0	0	0	0	0	1	0	0	0	0	0	0	0	0	0	0	0	0	0	0	0	0	0	0	0	0	0	0	0	0	0	0	1	0	0	0	0
Spring 2010	Rocky Reef	R1	0	0	0	0	0	0	0	0	0	7	0	0	0	0	0	0	0	0	0	0	0	3	1	0	0	0	0	0	0	0	0	0	0	0	29	0	0	0	0
Spring 2010	Rocky Reef	R1	0	0	0	0	0	0	0	0	0	1	0	0	0	0	1	0	0	0	0	0	0	4	0	0	0	0	0	0	0	0	0	0	0	0	1	0	0	0	0
Spring 2010	Rocky Reef	R1	0	0	0	0	0	0	0	2	0	47	0	0	0	0	0	0	0	0	0	0	0	0	1	0	0	0	0	0	0	0	0	0	0	0	52	0	0	0	0
Spring 2010	Rocky Reef	R1	0	0	0	0	0	0	0	0	0	20	0	0	0	0	0	0	0	0	0	0	0	0	12	0	0	0	0	0	0	0	0	0	0	0	24	1	0	0	0
Spring 2010	Rocky Reef	R1	0	0	0	0	1	0	0	0	0	11	0	0	0	0	0	0	0	0	0	0	0	0	0	0	0	0	0	0	0	0	0	0	0	0	14	0	0	0	0
Spring 2010	Rocky Reef	R1	0	0	0	0	0	0	0	0	0	11	0	0	0	0	0	0	0	0	0	0	0	0	0	0	0	0	0	0	0	0	0	0	0	0	6	0	0	0	0
Spring 2010	Rocky Reef	R1	0	0	0	2	0	0	0	1	0	58	0	0	0	0	3	0	0	0	0	0	0	1	7	0	0	0	0	0	0	1	0	0	0	0	4	0	0	0	0
Spring 2010	Rocky Reef	R1	0	0	0	5	0	0	0	0	0	0	0	0	0	0	0	0	0	0	0	0	0	0	7	0	0	0	0	0	0	0	0	0	0	0	1	0	0	0	0
Spring 2010	Rocky Reef	R2	0	0	0	0	0	0	0	0	0	5	0	0	0	0	0	0	0	0	0	0	0	0	0	0	0	0	0	0	0	0	0	1	0	0	99	1	0	0	0
Spring 2010	Rocky Reef	R2	0	0	0	0	0	0	0	0	0	0	0	0	0	0	1	0	0	0	0	0	0	20	0	0	0	0	0	0	0	0	0	0	0	0	1	0	0	0	0
Spring 2010	Rocky Reef	R2	0	0	0	0	0	0	0	0	0	4	0	0	0	0	0	0	0	0	0	0	0	2	0	0	0	0	0	0	0	0	0	0	0	0	17	0	0	0	0
Spring 2010	Rocky Reef	R2	0	0	0	0	0	0	0	0	0	50	0	0	0	0	0	0	0	0	0	0	0	3	0	0	0	0	0	0	0	0	0	0	0	0	14	0	0	1	0
Spring 2010	Rocky Reef	R2	0	0	0	0	0	0	0	0	0	4	0	0	0	0	0	0	0	0	0	0	0	0	0	0	0	0	0	0	0	0	0	1	0	0	16	0	0	0	0
Spring 2010	Rocky Reef	R2	0	0	0	0	0	0	0	0	0	13	0	0	0	1	0	0	0	0	0	0	0	2	0	0	0	0	0	0	0	0	0	0	0	0	1	1	0	0	0
Spring 2010	Rocky Reef	R2	0	0	0	0	0	0	0	0	0	1	0	0	0	0	0	0	0	0	0	1	0	0	0	0	0	0	0	0	0	0	0	0	0	0	1	0	0	0	0
Spring 2010	Rocky Reef	R2	0	0	0	1	0	0	0	0	0	1	0	0	0	0	0	0	0	0	0	0	0	0	0	0	0	1	0	0	0	0	0	0	0	0	15	0	0	0	0
Spring 2010	Rocky Reef	R2	0	0	0	0	0	0	0	0	0	23	0	0	2	1	3	0	0	0	0	0	0	0	0	0	0	0	0	0	0	0	0	3	0	0	25	0	0	0	0
Spring 2010	Rocky Reef	R2	0	0	0	3	0	0	0	1	0	0	0	0	0	0	0	0	0	0	0	0	0	10	0	1	0	0	0	0	0	1	0	0	0	0	2	5	0	0	0
Spring 2010	Rocky Reef	R2	0	0	0	0	0	0	0	0	0	0	0	0	0	0	3	0	0	0	0	0	0	0	0	0	0	0	0	0	0	0	0	0	0	0	0	0	0	0	0
Spring 2010	Rocky Reef	R2	0	0	0	0	0	0	0	0	0	6	0	0	0	0	0	0	0	0	0	0	0	0	0	0	0	1	0	0	0	0	0	0	0	0	1	1	0	1	0
